# Supplementary material for: Conditioning Regimens in Patients with β-Thalassemia Who Underwent Hematopoietic Stem Cell Transplantation: A Scoping Review
Source: J Clin Med. 2022 Feb 9;11(4):907. doi: 10.3390/jcm11040907 (PMC8876955; doi:10.3390/jcm11040907)
Supplement: Supplementary file 1 [file jcm-11-00907-s001.zip]

Archive with 1 entries (1 files):
- jcm-1566236-supplementary.pdf
